# Supplementary material for: Doctoral physical therapy students’ increased confidence following exploration of active video gaming systems in a problem-based learning curriculum in the United States: a pre- and post-intervention study
Source: J Educ Eval Health Prof. 2022 Apr 26;19:7. doi: 10.3352/jeehp.2022.19.7 (PMC9247715; doi:10.3352/jeehp.2022.19.7)
Supplement: Supplementary file 1 [file jeehp-19-07-dataset1.xlsx]

## Sheet: Sheet1
Participant ID number	Operate a Xbox Kinect video game console	Operate a Nintendo Wii video game console	Use video games as a physical therapy treatment with patients	Recognize that a patient may benefit from the use of video games as a physical therapy intervention	Educate a patient on the benefits of video games in physical therapy practice	General Use	Prioritize the patient’s body structure/function impairments, per the ICF model to be addressed.	Choose the appropriate game to address the prioritized body structure/function impairment(s) the patient is having difficulty with	Prioritize the patient’s activity limitations, per the ICF model to be addressed.	Choose an appropriate game to address the prioritized activity limitation(s) the patient is having difficulty with	Select a game that minimizes the patient's frustration and maximizes his/her success	Select a game appropriate to improve a patient's stability	Select a game appropriate to improve a patient's mobility	Game Selection	Determining frequency	Determining intensity	Determining time	Determining type of exercise	Prescribing a home exercise program	POC	Safely set up a patient to use the equipment	Safely guard a patient while using the equipment	Identify when more than one person is needed to safely perform the intervention	Set up	Document the use of the video game as part of the “objective” in a SOAP note	Document the patient’s response to the intervention as part of the “assessment” in a SOAP note	Document the “plan” for progressing a patient using video games as a treatment in a SOAP note	Documentation	Acute care	Acute rehabilitation	Long Term Acute Rehabilitation (LTAC)	Sub-Acute Rehabilitation (Long term care)	Outpatient	Setting	TOTAL	What is your gender?	What is your age?	What was your earned Undergraduate degree?	POST	Operate a Xbox Kinect video game console	Operate a Nintendo Wii video game console	Use video games as a physical therapy treatment with patients	Recognize that a patient may benefit from the use of video games as a physical therapy intervention	Educate a patient on the benefits of video games in physical therapy practice	General Use	Prioritize the patient’s body structure/function impairments, per the ICF model to be addressed.	Choose the appropriate game to address the prioritized body structure/function impairment(s) the patient is having difficulty with	Prioritize the patient’s activity limitations, per the ICF model to be addressed.	Choose an appropriate game to address the prioritized activity limitation(s) the patient is having difficulty with
1																																								6	11	9	11	11	86	11	10	10	10
2	11	2	2	6	2	36	7	3	7	3	3	3	3	31.4286	3	3	5	5	5	32	2	6	3	26.6667	2	6	2	23.3333	5	5	5	5	5	40		1	3	5		6	10	8	8	10	74	9	8	9	8
3	9	11	8	11	11	90	11	10	10	8		11	11	91.6667	6	7	7	8	6	58	8	9	9	76.6667	6	9	9	70	3	5	8	7	10	56		1	3	2		4	11	11	11	11	86	11	11	11	11
4	9	9	7	8	8	72	8	7	8	7	7	8	8	65.7143	6	6	6	7	7	54	7	8	8	66.6667	5	8	6	53.3333	1	4	4	5	5	28		2	3	1		9	9	9	10	9	82	8	7	8	8
5	6	10	7	8	8	68	9	9	9	9	9	9	9	80	8	8	8	8	8	70	7	8	8	66.6667	8	8	8	70	6	6	7	7	8	58		1	3	3		6	10	9	9	9	76	9	9	9	9
6	7	7	7	9	5	60	7	5	8	6	6	7	7	55.7143	5	5	5	7	7	48	6	7	7	56.6667	6	6	7	53.3333	5	5	5	5	6	42		1	3	3		9	11	11	11	10	94	10	10	10	10
7	11	11	9	7	9	84	8	10	8	10	9	9	9	80	7	7	7	7	7	60	7	8	8	66.6667	6	6	6	50	5	7	7	7	6	54		1	3	5		10	11	9	10	10	90	10	9	10	10
8	2	9	7	8	9	60	8	7	9	9	9	9	9	75.7143	6	7	7	7	8	60	9	9	9	80	5	7	7	53.3333	5	6	6	6	7	50		1	3	3		9	11	10	11	10	92	9	9	11	9
9	4	11	9	9	9	74	8	8	8	8	7	9	9	71.4286	6	6	6	7	6	52	6	7	7	56.6667	6	6	6	50	6	6	6	6	7	52		1	3	3		5	11	8	11	10	80	10	9	10	9
10	6	6	6	6	6	50	6	4	5	5	5	6	6	42.8571	5	5	5	5	5	40	7	7	6	56.6667	6	6	6	50	5	5	5	5	5	40		1	3	3		6	6	6	9	8	60	8	5	5	6
11	1	4	2	5	3	20	5	5	5	4	4	3	3	31.4286	3	2	5	3	3	22	5	7	6	50	6	6	3	40	3	3	2	2	2	14		1	3	3
12	1	9	7	7	6	50	6	6	6	6	6	7	6	51.4286	5	5	5	5	5	40	5	10	7	63.3333	5	5	5	40	5	5	5	5	5	40		1	3	3		8	11	9	10	10	86	9	9	9	9
13	5	7	7	5	8	54	8	7	9	8	6	9	8	68.5714	4	5	8	6	6	48	6	8	8	63.3333	3	6	5	36.6667	4	4	6	6	7	44		1	3	3		8	10	9	10	10	84	9	9	9	9
14	5	8	5	9	8	60	8	6	7	7	9	9	8	67.1429	4	5	4	7	7	44	8	8	8	70	7	7	7	60	4	4	6	6	7	44		1	3	3		7	10	7	11	11	82	8	9	10	7
15	2	4	4	8	6	38	8	5	8	7	6	6	6	55.7143	6	6	5	6	6	48	7	7	7	60	3	4	3	23.3333	4	3	3	4	5	28		1	3	3		7	10	8	9	9	76	8	7	7	8
16	9	9	9	11	10	86	9	9	9	9	9	9	9	80	7	7	7	8	8	64	8	8	8	70	7	7	7	60	5	6	7	8	9	60		1	3	2		11	11	11	11	11	100	11	10	10	10
17	1	8	6	8	6	48	6	8	8	8	6	8	6	61.4286	5	5	5	7	7	48	5	5	5	40	2	5	2	20	2	2	2	4	4	18		1	3	3		9	10	11	11	11	94	9	9	10	10
18	5	11	9	9	5	68	6	6	6	6	6	6	6	50	6	7	7	7	5	54	5	6	7	50	6	5	6	46.6667	7	4	7	6	4	46		1	3	3		7	10	8	8	8	72	6	7	7	8
19	9	9	9	10	10	84	9	9	9	9	7	9	9	77.1429	6	6	6	8	8	58	8	8	8	70	6	5	4	40	7	6	6	6	6	52		2	3	3		8	9	9	9	9	78	10	10	10	9
20	3	11	6	5	6	52	4	6	6	8	6	6	7	51.4286	3	3	3	5	5	28	5	7	5	46.6667	7	7	5	53.3333	2	2	5	5	8	34		1	3	3		7	11	10	11	11	90	10	10	10	10
21	3	8	3	3	3	30	8	3	7	3	3	3	3	32.8571	2	2	2	2	4	14	6	6	4	43.3333	5	5	5	40	1	2	2	2	2	8		1	3	3		10	11	10	11	11	96	10	10	10	10
22																																								7	7	10	11	11	82	11	11	11	11
23	10	10	8	8	9	80	8	9	9	9	9	9	9	78.5714	7	8	8	8	9	70	7	7	7	60	7	7	7	60	2	3	3	5	8	32		2	3	1		11	11	9	9	10	90	11	11	11	10
24	5	7	7	9	6	58	8	8	8	8	8	8	7	68.5714	5	6	7	7	7	54	7	7	7	60	7	7	7	60	5	6	7	7	9	58		1	3	3		8	11	8	9	9	80	6	8	8	8
25																																								8	11	10	11	11	92	9	9	10	9
26	11	11	6	7	11	82	9	8	7	7	7	6	7	62.8571	4	4	4	4	5	32	6	4	5	40	5	5	5	40	5	5	5	5	5	40		1	3	3		11	11	11	11	11	100	11	11	11	11
27	7	7	8	6	8	62	10	8	10	8	5	5	5	62.8571	4	4	4	5	6	36	4	6	6	43.3333	4	4	4	30	3	4	3	5	6	32		1	3	3		6	9	7	8	8	66	8	9	9	9
28	7	10	7	8	6	66	8	8	7	9	9	9	9	74.2857	6	6	6	7	7	54	7	7	7	60	6	6	6	50	6	6	6	6	7	52		1	3	3		7	9	8	10	9	76	9	9	9	9
29	9	10		11	10	90	9	8	8	7	6	9	9	70	8	8	8	8	8	70	8	7	8	66.6667	8	9	9	76.6667	5	8	4	8	10	60		2	3	3		10	11	11	11	11	98	10	10	10	10
30	1	1	1	3	3	8	3	3	3	3	3	3	1	17.1429	1	1	1	1	1	0	2	6	3	26.6667	1	1	1	0	1	1	1	1	4	6		1	3	3		7	11	11	11	11	92	11	11	11	11
31	3	8	6	9	7	56	8	8	8	8	8	8	8	70	3	3	3	4	4	24	5	4	4	33.3333	3	3	3	20	2	2	3	4	8	28		1	3	3		6	11	7	11	11	82	8	8	8	8
32	11	9	9	9	9	84	9	9	9	9	9	10	9	81.4286	7	7	7	8	8	64	6	7	6	53.3333	7	8	8	66.6667	7	7	7	7	8	62		2	3	3		11	11	11	11	11	100	11	11	11	11
33	7	7	10	9	6	68	7	6	4	5	5	9	10	55.7143	5	6	8	7	6	54	6	8	5	53.3333	6	7	7	56.6667	1	2	4	7	10	38		1	4	5		6	6	11	11	11	80	11	11	11	11
34	8	10	5	7	8	66	9	9	9	9	8	9	9	78.5714	7	7	7	7	8	62	6	7	8	60	7	7	7	60	3	7	5	6	8	48		1	3	2		9	10	8	8	8	76	8	8	8	8
35	9	11	3	6	5	58	9	3	9	3	7	6	6	51.4286	5	5	5	5	5	40	3	8	7	50	8	7	7	63.3333	3	3	5	5	8	38		2	3	1		7	7	9	9	10	74	9	9	9	9
36	4	10	7	10	10	72	10	8	10	7	7	7	7	70	5	6	6	8	6	52	8	9	9	76.6667	8	9	9	76.6667	6	6	6	6	7	52		2	3	3		7	11	7	10	11	82	11	11	11	9
37	10	11	10	10	10	92	9	10	9	10	10	10	10	87.1429	8	8	8	8	8	70	9	9	9	80	8	8	8	70	6	8	6	7	9	62		1	3	3		10	11	9	10	10	90	10	10	9	10
38	8	11	6	6	6	64	7	8	7	8	7	7	8	64.2857	6	5	6	6	6	48	8	5	7	56.6667	5	5	5	40	5	5	5	5	8	46		1	3	1		10	11	11	11	10	96	10	10	11	11
39	8	9	7	7	7	66	9	7	9	7	7	8	9	70	7	7	7	6	7	58	7	7	7	60	6	7	7	56.6667	7	7	7	7	7	60		2	3	3		9	9	10	11	10	88	10	11	11	11
40	5	11	8	9	7	70	6	8	7	8	5	8	9	62.8571	5	5	5	6	8	48	6	4	8	50	6	3	4	33.3333	5	4	7	5	9	50		1	3	3		8	11	11	11	11	94	10	10	10	10
41	11	11	4	8	9	76	7	10	7	8	9	9	9	74.2857	7	4	7	8	4	50	4	4	7	40	6	8	8	63.3333	5	3	7	7	9	52		1	3	5		11	10	9	10	9	88	8	8	8	8
42	4	6	6	8	8	54	6	5	6	6	5	5	5	44.2857	3	3	3	3	3	20	3	4	4	26.6667	4	4	4	30	2	2	2	2	3	12		1	3	3		6	7	8	11	11	76	10	10	11	10
43	8	10	11	11	11	92	11	11	11	11	11	11	11	100	10	10	10	10	10	90	10	10	10	90	10	10	10	90	2	5	5	6	10	46		1	3	3		11	11	11	11	11	100	11	9	11	9
44	9	9	7	7	8	70	8	7	8	8	7	7	7	64.2857	7	7	7	7	7	60	7	7	7	60	7	6	6	53.3333	3	5	7	7	7	48		2	3	3		9	9	9	11	11	88	11	10	10	10
45																																								5	11	8	11	9	78	9	10	9	9
46	7	7	8	8	8	66	6	7	7	7	7	8	8	61.4286	8	8		8	8	70	6	6	7	53.3333	6	6	6	50	5	6	6	6	8	52		2	3	3		11	11	11	11	11	100	9	8	8	8
47																																								3		3	9	9	50	9	8	9	9
48	9	6	8	6	10	68	8	9	8	8	9	8	8	72.8571	7	7	7	8	5	58	8	8	7	66.6667	5	7	7	53.3333	1	5	5	5	7	36		2	3	1		11	11	9	11	11	96	11	11	11	11
49	2	9	6	6	6	48	6	6	6	6	6	6	6	50	5	5	5	5	5	40	5	5	5	40	5	5	5	40	5	5	5	5	5	40		2	3	1		9	9	11	11	11	92	10	10	10	10
50	4	4	4	6	6	38	9	6	8	6	8	8	8	65.7143	7	7	8	8	7	64	8	8	8	70	7	6	8	60	4	5	4	5	7	40		1	3	3		8	8	8	8	8	70	8	7	7	7
51	2	2	2	7	7	30	8	2	8	2	2	2	2	27.1429	5	5	5	5	5	40	2	6	3	26.6667	2	5	2	20	3	3	3	3	3	20		1	3	3		9	9	10	11	11	90	11	11	11	11
52	1	6	1	6	6	30	7	4	9	5	5	5	5	47.1429	5	5	5	5	5	40	2	2	2	10	5	5	5	40	3	3	3	3	3	20		1	3	3		7	9	8	10	10	78	10	8	9	10
53	11	11	11	7	8	86	8	7	8	9	9	9	9	74.2857	7	7	7	7	7	60	7	6	9	63.3333	6	6	7	53.3333	5	6	8	7	9	60		2	3	3		11	11	11	9	10	94	9	9	9	10
54	3	4	3	5	5	30	3	2	2	4	4	3	4	21.4286	2	2	3	2	2	12	2	2	2	10	5	5	5	40	2	2	2	2	2	10		1	3	3		11	11	11	11	11	100	9	9	8	11
55	6	6	6	7	6	52	7	4	5	4	6	6	7	45.7143	3	3	3	4	3	22	5	8	8	60	6	7	6	53.3333	5	5	5	4	7	42		1	3	4		9	10	10	10	9	86	9	9	9	8
56	9	10	10	10	10	88	9	9	9	10	10	9	10	84.2857	8	8	8	8	8	70	8	8	8	70	7	7	7	60	5	6	7	7	8	56		2	3	5		9	9	10	11	10	88	10	10	10	10
57	8	8	6	6	6	58	10	8	8	8	6		9	71.6667	6	6	6	6	6	50	8	8	8	70	6	6	6	50	3	8	8	8	8	60		2	3	3		4	6	9	9	11	68	11	9	10	10
58	2	2	2	2	2	10	3	3	3	3	3	3	3	20	4	4	4	4	5	32	5	5	5	40	5	5	5	40	3	3	3	3	3	20		1	3	4		8	8	9	11	11	84	11	9	10	10
59	3	7	9	9	9	64	9	9	9	9	9	9	9	80	8	8	8	5	8	64	8	8	8	70	8	8	8	70	8	8	8	8	8	70		1	3	3		11	11	11	11	11	100	10	11	10	11
60	8	6	8	9	9	70	9	8	8	8	8	8	8	71.4286	7	7	7	7	7	60	7	7	7	60	7	7	7	60	7	7	7	7	7	60		2	3	3		9	9	9	10	10	84	9	9	9	10
61	4	9	9	11	11	78	11	11	11	10	11	9	9	92.8571	3	3	3	5	7	32	5	8	8	60	5	7	7	53.3333	8	8	8	8	8	70		1	3	3		6	9	10	11	9	80	10	9	10	9
[truncated: 27 more columns]

## Sheet: Pre
Participant ID number	Operate a Xbox Kinect video game console	Operate a Nintendo Wii video game console	Use video games as a physical therapy treatment with patients	Recognize that a patient may benefit from the use of video games as a physical therapy intervention	Educate a patient on the benefits of video games in physical therapy practice	Prioritize the patient’s body structure/function impairments, per the ICF model to be addressed.	Choose the appropriate game to address the prioritized body structure/function impairment(s) the patient is having difficulty with	Prioritize the patient’s activity limitations, per the ICF model to be addressed.	Choose an appropriate game to address the prioritized activity limitation(s) the patient is having difficulty with	Select a game that minimizes the patient's frustration and maximizes his/her success	Select a game appropriate to improve a patient's stability	Select a game appropriate to improve a patient's mobility	Determining frequency	Determining intensity	Determining time	Determining type of exercise	Prescribing a home exercise program	Safely set up a patient to use the equipment	Safely guard a patient while using the equipment	Identify when more than one person is needed to safely perform the intervention	Document the use of the video game as part of the “objective” in a SOAP note	Document the patient’s response to the intervention as part of the “assessment” in a SOAP note	Document the “plan” for progressing a patient using video games as a treatment in a SOAP note	Acute care	Acute rehabilitation	Long Term Acute Rehabilitation (LTAC)	Sub-Acute Rehabilitation (Long term care)	Outpatient	TOTAL	What is your gender?	What is your age?	What was your earned Undergraduate degree?	POST
1
2	11	2	2	6	2	7	3	7	3	3	3	3	3	3	5	5	5	2	6	3	2	6	2	5	5	5	5	5	32.5	1	3	5
3	9	11	8	11	11	11	10	10	8		11	11	6	7	7	8	6	8	9	9	6	9	9	3	5	8	7	10	74.4444	1	3	2
4	9	9	7	8	8	8	7	8	7	7	8	8	6	6	6	7	7	7	8	8	5	8	6	1	4	4	5	5	56.7857	2	3	1
5	6	10	7	8	8	9	9	9	9	9	9	9	8	8	8	8	8	7	8	8	8	8	8	6	6	7	7	8	69.6429	1	3	3
6	7	7	7	9	5	7	5	8	6	6	7	7	5	5	5	7	7	6	7	7	6	6	7	5	5	5	5	6	52.5	1	3	3
7	11	11	9	7	9	8	10	8	10	9	9	9	7	7	7	7	7	7	8	8	6	6	6	5	7	7	7	6	67.8571	1	3	5
8	2	9	7	8	9	8	7	9	9	9	9	9	6	7	7	7	8	9	9	9	5	7	7	5	6	6	6	7	63.5714	1	3	3
9	4	11	9	9	9	8	8	8	8	7	9	9	6	6	6	7	6	6	7	7	6	6	6	6	6	6	6	7	61.0714	1	3	3
10	6	6	6	6	6	6	4	5	5	5	6	6	5	5	5	5	5	7	7	6	6	6	6	5	5	5	5	5	45.3571	1	3	3
11	1	4	2	5	3	5	5	5	4	4	3	3	3	2	5	3	3	5	7	6	6	6	3	3	3	2	2	2	27.5	1	3	3
12	1	9	7	7	6	6	6	6	6	6	7	6	5	5	5	5	5	5	10	7	5	5	5	5	5	5	5	5	47.1429	1	3	3
13	5	7	7	5	8	8	7	9	8	6	9	8	4	5	8	6	6	6	8	8	3	6	5	4	4	6	6	7	53.9286	1	3	3
14	5	8	5	9	8	8	6	7	7	9	9	8	4	5	4	7	7	8	8	8	7	7	7	4	4	6	6	7	57.1429	1	3	3
15	2	4	4	8	6	8	5	8	7	6	6	6	6	6	5	6	6	7	7	7	3	4	3	4	3	3	4	5	43.2143	1	3	3
16	9	9	9	11	10	9	9	9	9	9	9	9	7	7	7	8	8	8	8	8	7	7	7	5	6	7	8	9	71.4286	1	3	2
17	1	8	6	8	6	6	8	8	8	6	8	6	5	5	5	7	7	5	5	5	2	5	2	2	2	2	4	4	42.1429	1	3	3
18	5	11	9	9	5	6	6	6	6	6	6	6	6	7	7	7	5	5	6	7	6	5	6	7	4	7	6	4	52.8571	1	3	3
19	9	9	9	10	10	9	9	9	9	7	9	9	6	6	6	8	8	8	8	8	6	5	4	7	6	6	6	6	65.7143	2	3	3
20	3	11	6	5	6	4	6	6	8	6	6	7	3	3	3	5	5	5	7	5	7	7	5	2	2	5	5	8	43.9286	1	3	3
21	3	8	3	3	3	8	3	7	3	3	3	3	2	2	2	2	4	6	6	4	5	5	5	1	2	2	2	2	26.4286	1	3	3
22
23	10	10	8	8	9	8	9	9	9	9	9	9	7	8	8	8	9	7	7	7	7	7	7	2	3	3	5	8	65	2	3	1
24	5	7	7	9	6	8	8	8	8	8	8	7	5	6	7	7	7	7	7	7	7	7	7	5	6	7	7	9	60.3571	1	3	3
25
26	11	11	6	7	11	9	8	7	7	7	6	7	4	4	4	4	5	6	4	5	5	5	5	5	5	5	5	5	51.7857	1	3	3
27	7	7	8	6	8	10	8	10	8	5	5	5	4	4	4	5	6	4	6	6	4	4	4	3	4	3	5	6	46.7857	1	3	3
28	7	10	7	8	6	8	8	7	9	9	9	9	6	6	6	7	7	7	7	7	6	6	6	6	6	6	6	7	61.0714	1	3	3
29	9	10		11	10	9	8	8	7	6	9	9	8	8	8	8	8	8	7	8	8	9	9	5	8	4	8	10	71.4815	2	3	3
30	1	1	1	3	3	3	3	3	3	3	3	1	1	1	1	1	1	2	6	3	1	1	1	1	1	1	1	4	9.64286	1	3	3
31	3	8	6	9	7	8	8	8	8	8	8	8	3	3	3	4	4	5	4	4	3	3	3	2	2	3	4	8	42.5	1	3	3
32	11	9	9	9	9	9	9	9	9	9	10	9	7	7	7	8	8	6	7	6	7	8	8	7	7	7	7	8	70.7143	2	3	3
33	7	7	10	9	6	7	6	4	5	5	9	10	5	6	8	7	6	6	8	5	6	7	7	1	2	4	7	10	54.2857	1	4	5
34	8	10	5	7	8	9	9	9	9	8	9	9	7	7	7	7	8	6	7	8	7	7	7	3	7	5	6	8	63.9286	1	3	2
35	9	11	3	6	5	9	3	9	3	7	6	6	5	5	5	5	5	3	8	7	8	7	7	3	3	5	5	8	49.2857	2	3	1
36	4	10	7	10	10	10	8	10	7	7	7	7	5	6	6	8	6	8	9	9	8	9	9	6	6	6	6	7	65.3571	2	3	3
37	10	11	10	10	10	9	10	9	10	10	10	10	8	8	8	8	8	9	9	9	8	8	8	6	8	6	7	9	77.8571	1	3	3
38	8	11	6	6	6	7	8	7	8	7	7	8	6	5	6	6	6	8	5	7	5	5	5	5	5	5	5	8	54.6429	1	3	1
39	8	9	7	7	7	9	7	9	7	7	8	9	7	7	7	6	7	7	7	7	6	7	7	7	7	7	7	7	62.8571	2	3	3
40	5	11	8	9	7	6	8	7	8	5	8	9	5	5	5	6	8	6	4	8	6	3	4	5	4	7	5	9	54.6429	1	3	3
41	11	11	4	8	9	7	10	7	8	9	9	9	7	4	7	8	4	4	4	7	6	8	8	5	3	7	7	9	61.4286	1	3	5
42	4	6	6	8	8	6	5	6	6	5	5	5	3	3	3	3	3	3	4	4	4	4	4	2	2	2	2	3	32.5	1	3	3
43	8	10	11	11	11	11	11	11	11	11	11	11	10	10	10	10	10	10	10	10	10	10	10	2	5	5	6	10	85	1	3	3
44	9	9	7	7	8	8	7	8	8	7	7	7	7	7	7	7	7	7	7	7	7	6	6	3	5	7	7	7	60	2	3	3
45
46	7	7	8	8	8	6	7	7	7	7	8	8	8	8		8	8	6	6	7	6	6	6	5	6	6	6	8	59.6296	2	3	3
47
48	9	6	8	6	10	8	9	8	8	9	8	8	7	7	7	8	5	8	8	7	5	7	7	1	5	5	5	7	60	2	3	1
49	2	9	6	6	6	6	6	6	6	6	6	6	5	5	5	5	5	5	5	5	5	5	5	5	5	5	5	5	43.9286	2	3	1
50	4	4	4	6	6	9	6	8	6	8	8	8	7	7	8	8	7	8	8	8	7	6	8	4	5	4	5	7	55.7143	1	3	3
51	2	2	2	7	7	8	2	8	2	2	2	2	5	5	5	5	5	2	6	3	2	5	2	3	3	3	3	3	27.8571	1	3	3
52	1	6	1	6	6	7	4	9	5	5	5	5	5	5	5	5	5	2	2	2	5	5	5	3	3	3	3	3	33.2143	1	3	3
53	11	11	11	7	8	8	7	8	9	9	9	9	7	7	7	7	7	7	6	9	6	6	7	5	6	8	7	9	67.8571	2	3	3
54	3	4	3	5	5	3	2	2	4	4	3	4	2	2	3	2	2	2	2	2	5	5	5	2	2	2	2	2	20	1	3	3
55	6	6	6	7	6	7	4	5	4	6	6	7	3	3	3	4	3	5	8	8	6	7	6	5	5	5	4	7	44.2857	1	3	4
56	9	10	10	10	10	9	9	9	10	10	9	10	8	8	8	8	8	8	8	8	7	7	7	5	6	7	7	8	73.2143	2	3	5
57	8	8	6	6	6	10	8	8	8	6		9	6	6	6	6	6	8	8	8	6	6	6	3	8	8	8	8	60.3704	2	3	3
58	2	2	2	2	2	3	3	3	3	3	3	3	4	4	4	4	5	5	5	5	5	5	5	3	3	3	3	3	24.6429	1	3	4
59	3	7	9	9	9	9	9	9	9	9	9	9	8	8	8	5	8	8	8	8	8	8	8	8	8	8	8	8	70.3571	1	3	3
60	8	6	8	9	9	9	8	8	8	8	8	8	7	7	7	7	7	7	7	7	7	7	7	7	7	7	7	7	64.6429	2	3	3
61	4	9	9	11	11	11	11	11	10	11	9	9	3	3	3	5	7	5	8	8	5	7	7	8	8	8	8	8	67.5	1	3	3

## Sheet: post
Participant ID number	Operate a Xbox Kinect video game console	Operate a Nintendo Wii video game console	Use video games as a physical therapy treatment with patients	Recognize that a patient may benefit from the use of video games as a physical therapy intervention	Educate a patient on the benefits of video games in physical therapy practice	Prioritize the patient’s body structure/function impairments, per the ICF model to be addressed.	Choose the appropriate game to address the prioritized body structure/function impairment(s) the patient is having difficulty with	Prioritize the patient’s activity limitations, per the ICF model to be addressed.	Choose an appropriate game to address the prioritized activity limitation(s) the patient is having difficulty with	Select a game that minimizes the patient's frustration and maximizes his/her success	Select a game appropriate to improve a patient's stability	Select a game appropriate to improve a patient's mobility	Determining frequency	Determining intensity	Determining time	Determining type of exercise	Prescribing a home exercise program	Safely set up a patient to use the equipment	Safely guard a patient while using the equipment	Identify when more than one person is needed to safely perform the intervention	Document the use of the video game as part of the “objective” in a SOAP note	Document the patient’s response to the intervention as part of the “assessment” in a SOAP note	Document the “plan” for progressing a patient using video games as a treatment in a SOAP note	Acute care	Acute rehabilitation	Long Term Acute Rehabilitation (LTAC)	Sub-Acute Rehabilitation (Long term care)	Outpatient	TOTAL
1	6	11	9	11	11	11	10	10	10	7	11	11	6	6	8	10	7	9	10	10	8	10	9	8	8	8	8	10	80.3571
2	6	10	8	8	10	9	8	9	8	8	9	9	7	7	7	9	7	10	7	7	8	8	8	7	8	8	8	9	71.0714
3	4	11	11	11	11	11	11	11	11	9	11	11	8	8	8	9	9	8	7	8	8	9	9	7	9	7	10	10	81.7857
4	9	9	9	10	9	8	7	8	8	7	9	9	7	7	7	7	7	7	9	9	8	9	9	9	8	8	8	7	71.4286
5	6	10	9	9	9	9	9	9	9	10	9	9	7	7	7	8	8	8	8	8	8	8	8	8	8	7	7	9	72.5
6	9	11	11	11	10	10	10	10	10	9	9	9	8	9	9	10	9	9	8	10	10	9	10	10	10	10	10	10	86.4286
7	10	11	9	10	10	10	9	10	10	9	10	10	9	9	9	9	9												85.8824
8	9	11	10	11	10	9	9	11	9	8	8	8	6	6	8	8	7	9	9	9	8	8	7	4	7	7	7	9	72.8571
9	5	11	8	11	10	10	9	10	9	9	9	9	7	8	8	8	8	7	7	10	9	9	9	8	8	8	8	8	75.7143
10	6	6	6	9	8	8	5	5	6	6	7	7	6	6	6	6	6	5	6	6	5	5	5	5	5	5	5	6	49.6429
11
12	8	11	9	10	10	9	9	9	9	9	9	9	7	7	7	7	8	7	8	8	7	7	7	7	7	7	7	7	70.7143
13	8	10	9	10	10	9	9	9	9	8	10	10	8	8	8	9	9	9	9	9	7	8	8	7	8	9	9	9	77.5
14	7	10	7	11	11	8	9	10	7	7	8	9	5	6	8	6	4	6	8	8	8	8	8	4	5	6	8	9	65.3571
15	7	10	8	9	9	8	7	7	8	8	9	9	7	8	7	8	7	8	8	8	7	7	7	6	6	8	8	8	67.5
16	11	11	11	11	11	11	10	10	10	10	10	10	10	10	10	9	9	10	10	10	9	9	9	9	9	9	9	9	88.5714
17	9	10	11	11	11	9	9	10	10	10	9	9	8	8	9	9	8	10	10	9	9	9	9	6	7	8	8	10	81.0714
18	7	10	8	8	8	6	7	7	8	6	8	9	7	7	7	6	4	8	6	6	4	3	10	5	8	8	6	8	59.6429
19	8	9	9	9	9	10	10	10	9	9	9	9	9	8	8	8	9	8	8	9	6	7	8	7	8	8	8	9	75
20	7	11	10	11	11	10	10	10	10	10	11	11	9	9	8	9	9	9	8	10	10	10	10	9	10	10	10	10	87.1429
21	10	11	10	11	11	10	10	10	10	9	11	11	8	8	8	8	8	10	10	9	7	7	7	5	5	5	7	7	76.7857
22	7	7	10	11	11	11	11	11	11	11	11	11	10	10	10	10	10	10	10	10	10	10	10	5	10	10	10	10	89.2857
23	11	11	9	9	10	11	11	11	10	8	11	8	10	10	8	10	7	9	8	9	6	7	7	7	8	7	8	9	79.2857
24	8	11	8	9	9	6	8	8	8	7	7	7	5	5	7	6	6	6	7	7	7	7	7	5	6	7	7	8	61.0714
25	8	11	10	11	11	9	9	10	9	9	11	11	8	8	8	8	7	8	7	7	8	8	7	7	7		8	8	76.2963
26	11	11	11	11	11	11	11	11	11	11	11	11	8	8	8	8	8	9	9	10	8	8	8	8	9	10	10	10	86.7857
27	6	9	7	8	8	8	9	9	9	4	8	9	6	6	6	6	6	7	7	7	7	7	7	5	5	5	5	6	58.5714
28	7	9	8	10	9	9	9	9	9	9	9	9	8	8	8	8	9	9	9	9	8	9	9	5	8	8	6	9	74.2857
29	10	11	11	11	11	10	10	10	10	10	11	11	10	9	10	10	10	8	8	9	9	9	10	8	9	9	9	10	87.5
30	7	11	11	11	11	11	11	11	11	9	10	11	8	9	9	9	9	9	9	9	10	10	10	6	6	6	6	10	82.8571
31	6	11	7	11	11	8	8	8	8	8	11	10	8	9	10	10	10	9	7	10	8	9	9	6	10	10	10	10	80
32	11	11	11	11	11	11	11	11	11	11	11	11	10	10	10	10	10	10	10	10	10	10	10	8	8	8	8	8	90.7143
33	6	6	11	11	11	11	11	11	11	9	10	10	9	9	9	9	10	8	9	9	9	9	10	10	10	10	9	10	85.3571
34	9	10	8	8	8	8	8	8	8	8	9	9	8	8	8	8	8	8	8	8	8	8	8	3	5	7	9	9	69.2857
35	7	7	9	9	10	9	9	9	9	9	10	10	9	9	9	9	9	8	9	9	9	9	9	8	8	9	9	10	78.9286
36	7	11	7	10	11	11	11	11	9	8	10	10	7	6	7	8	8	6	7	8	8	9	9	6	6	8	8	9	74.2857
37	10	11	9	10	10	10	10	9	10	10	10	10	9	9	9	9	9	9	9	9	9	9	9	9	9	8	9	10	83.9286
38	10	11	11	11	10	10	10	11	11	11	11	11	9	9	9	10	9	10	10	10	9	9	9	9	9	9	10	10	89.2857
39	9	9	10	11	10	10	11	11	11	9	9	10	8	8	9	9	8	9	9	9	8	8	8	7	8	9	9	10	81.4286
40	8	11	11	11	11	10	10	10	10	9	11	11	8	9	9	10	10	9	8	9	8	8	8	6	7	7	8	10	81.7857
41	11	10	9	10	9	8	8	8	8	9	9	10	9	9	7	8	7	10	9	9	9	10	9	4	6	7	8	9	75.3571
42	6	7	8	11	11	10	10	11	10	10	11	11	9	9	9	9	9	9	10	10	10	10	10	9	10	9	9	10	85.3571
43	11	11	11	11	11	11	9	11	9	11	10	10	10	10	10	10	10	10	10	8	10	10	10	8	10	10	10	10	90.7143
44	9	9	9	11	11	11	10	10	10	10	10	10	9	9	9	9	9	9	9	9	9	9	9	5	9	9	9	9	82.8571
45	5	11	8	11	9	9	10	9	9	8	9	9	8	9	9	9	8	8	7	8	8	8	8	7	8	9	9	9	75.3571
46	11	11	11	11	11	9	8	8	8	8	10	9	9	9	9	9	6	7	7	9	8	7	9	8	8	9	9	10	78.5714
47	3		3	9	9	9	8	9	9	9	8	10	9	9	8	9	9	7	5	9	7	8	9	5	6	7	7	9	67.4074
48	11	11	9	11	11	11	11	11	11	11	11	11	10	10	10	10	10	10	7	10	10	10	10	5	5	5	5	10	85.3571
49	9	9	11	11	11	10	10	10	10	10	10	10	9	9	9	9	9	10	10	10	10	10	10	9	9	10	10	10	87.8571
50	8	8	8	8	8	8	7	7	7	8	8	8	5	5	6	6	6	8	8	8	7	7	7	5	5	5	7	7	59.6429
51	9	9	10	11	11	11	11	11	11	11	11	11	9	9	9	10	8	10	10	10	9	9	9	8	10	10	10	10	88.9286
52	7	9	8	10	10	10	8	9	10	8	10	7	6	6	8	8	5	8	7	8	10	10	10	9	9	9	9	9	74.6429
53	11	11	11	9	10	9	9	9	10	10	10	10	10	9	8	8	8	9	9	9	9	8	8	9	9	8	8	7	81.0714
54	11	11	11	11	11	9	9	8	11	6	10	10	10	9	10	10	10	10	10	9	10	10	10	7	10	10	10	10	87.5
55	9	10	10	10	9	9	9	9	8	9	9	9	7	7	7	8	8	8	8	8	8	9	7	8	9	8	8	9	74.6429
56	9	9	10	11	10	10	10	10	10	10	10	10	9	9	9	9	9	9	9	10	9	9	9	8	9	9	9	10	84.2857
57	4	6	9	9	11	11	9	10	10	9	9	9	8	8	8	8	8	8	10	9	8	9	8	8	8	8	9	10	76.0714
58	8	8	9	11	11	11	9	10	10	10	10	10	9	9	9	9	9	9	8	9	8	8	8	9	9	9	9	10	82.1429
59	11	11	11	11	11	10	11	10	11	11	11	11	8	8	8	10	8	8	8	8	8	8	8	6	7	6	8	10	81.7857
60	9	9	9	10	10	9	9	9	10	10	10	10	8	8	8	8	8	9	9	8	9	8	9	8	8	8	8	8	77.8571
61	6	9	10	11	9	10	9	10	9	10	9	9	7	8	7	7	7	8	8	9	9	8	8	6	7	7	8	8	73.2143

## Sheet: Domains
Participant ID	General use	Game selection	Plan of care	set up	documentation	setting	TOTAL	Post General Use	Post Game Selection	Post Plan of care	Post set up	Post dcumentation	Post setting	TOTAL
1								86	90	64	86.6667	80	74	80.3571
2	36	31.4286	32	26.6667	23.3333	40	31.5714	74	75.7143	64	70	70	70	71.0714
3	90	91.6667	58	76.6667	70	56	73.7222	86	97.1429	74	66.6667	76.6667	76	81.7857
4	72	65.7143	54	66.6667	53.3333	28	56.619	82	70	60	73.3333	76.6667	70	71.4286
5	68	80	70	66.6667	70	58	68.7778	76	81.4286	64	70	70	68	72.5
6	60	55.7143	48	56.6667	53.3333	42	52.619	94	85.7143	80	80	86.6667	90	86.4286
7	84	80	60	66.6667	50	54	65.7778	90	87.1429	80				85.8824
8	60	75.7143	60	80	53.3333	50	63.1746	92	78.5714	60	80	66.6667	58	72.8571
9	74	71.4286	52	56.6667	50	52	59.3492	80	82.8571	68	70	80	70	75.7143
10	50	42.8571	40	56.6667	50	40	46.5873	60	52.8571	50	46.6667	40	42	49.6429
11	20	31.4286	22	50	40	14	29.5714
12	50	51.4286	40	63.3333	40	40	47.4603	86	80	62	66.6667	60	60	70.7143
13	54	68.5714	48	63.3333	36.6667	44	52.4286	84	81.4286	74	80	66.6667	74	77.5
14	60	67.1429	44	70	60	44	57.5238	82	72.8571	48	63.3333	70	54	65.3571
15	38	55.7143	48	60	23.3333	28	42.1746	76	70	64	70	60	62	67.5
16	86	80	64	70	60	60	70	100	91.4286	86	90	80	80	88.5714
17	48	61.4286	48	40	20	18	39.2381	94	84.2857	74	86.6667	80	68	81.0714
18	68	50	54	50	46.6667	46	52.4444	72	62.8571	52	56.6667	46.6667	60	59.6429
19	84	77.1429	58	70	40	52	63.5238	78	84.2857	74	73.3333	60	70	75
20	52	51.4286	28	46.6667	53.3333	34	44.2381	90	92.8571	78	80	90	88	87.1429
21	30	32.8571	14	43.3333	40	8	28.0317	96	91.4286	70	86.6667	60	48	76.7857
22								82	100	90	90	90	80	89.2857
23	80	78.5714	70	60	60	32	63.4286	90	90	80	76.6667	56.6667	68	79.2857
24	58	68.5714	54	60	60	58	59.7619	80	62.8571	48	56.6667	60	56	61.0714
25								92	87.1429	68	63.3333	66.6667	65	76.2963
26	82	62.8571	32	40	40	40	49.4762	100	100	70	83.3333	70	84	86.7857
27	62	62.8571	36	43.3333	30	32	44.3651	66	70	50	60	60	42	58.5714
28	66	74.2857	54	60	50	52	59.381	76	80	72	80	76.6667	62	74.2857
29	90	70	70	66.6667	76.6667	60	72.2222	98	92.8571	88	73.3333	83.3333	80	87.5
30	8	17.1429	0	26.6667	0	6	9.63492	92	95.7143	78	80	90	58	82.8571
31	56	70	24	33.3333	20	28	38.5556	82	77.1429	84	76.6667	76.6667	82	80
32	84	81.4286	64	53.3333	66.6667	62	68.5714	100	100	90	90	90	70	90.7143
33	68	55.7143	54	53.3333	56.6667	38	54.2857	80	94.2857	82	76.6667	83.3333	88	85.3571
34	66	78.5714	62	60	60	48	62.4286	76	72.8571	70	70	70	56	69.2857
35	58	51.4286	40	50	63.3333	38	50.127	74	82.8571	80	76.6667	80	78	78.9286
36	72	70	52	76.6667	76.6667	52	66.5556	82	90	62	60	76.6667	64	74.2857
37	92	87.1429	70	80	70	62	76.8571	90	88.5714	80	80	80	80	83.9286
38	64	64.2857	48	56.6667	40	46	53.1587	96	97.1429	82	90	80	84	89.2857
39	66	70	58	60	56.6667	60	61.7778	88	91.4286	74	80	70	76	81.4286
40	70	62.8571	48	50	33.3333	50	52.3651	94	91.4286	82	76.6667	70	66	81.7857
41	76	74.2857	50	40	63.3333	52	59.2698	88	75.7143	70	83.3333	83.3333	58	75.3571
42	54	44.2857	20	26.6667	30	12	31.1587	76	94.2857	80	86.6667	90	84	85.3571
43	92	100	90	90	90	46	84.6667	100	91.4286	90	83.3333	90	86	90.7143
44	70	64.2857	60	60	53.3333	48	59.2698	88	91.4286	80	80	80	72	82.8571
45								78	80	76	66.6667	70	74	75.3571
46	66	61.4286	70	53.3333	50	52	58.7937	100	75.7143	74	66.6667	70	78	78.5714
47								50	78.5714	78	60	70	58	67.4074
48	68	72.8571	58	66.6667	53.3333	36	59.1429	96	100	90	80	90	50	85.3571
49	48	50	40	40	40	40	43	92	90	80	90	90	86	87.8571
50	38	65.7143	64	70	60	40	56.2857	70	65.7143	46	70	60	48	59.6429
51	30	27.1429	40	26.6667	20	20	27.3016	90	100	80	90	80	86	88.9286
52	30	47.1429	40	10	40	20	31.1905	78	78.5714	56	66.6667	90	80	74.6429
53	86	74.2857	60	63.3333	53.3333	60	66.1587	94	85.7143	76	80	73.3333	72	81.0714
54	30	21.4286	12	10	40	10	20.5714	100	80	88	86.6667	90	84	87.5
55	52	45.7143	22	60	53.3333	42	45.8413	86	78.5714	64	70	70	74	74.6429
56	88	84.2857	70	70	60	56	71.381	88	90	80	83.3333	80	80	84.2857
57	58	71.6667	50	70	50	60	59.9444	68	85.7143	70	80	73.3333	76	76.0714
58	10	20	32	40	40	20	27	84	90	80	76.6667	70	82	82.1429
59	64	80	64	70	70	70	69.6667	100	97.1429	74	70	70	64	81.7857
60	70	71.4286	60	60	60	60	63.5714	84	85.7143	70	76.6667	76.6667	70	77.8571
61	78	92.8571	32	60	53.3333	70	64.3651	80	84.2857	62	73.3333	73.3333	62	73.2143

## Sheet: SPSS outcome
Test Statisticsa
	Generalpost - general	selectionpost - selection	POCPOST - POC	SETUPPOST - setup	DOCPOST - Doc	SEttingpost - setting	TOTALPOST - total
Z	-6.231b	-5.910b	-5.960b	-5.460b	-5.961b	-6.292b	-6.393b
Asymp. Sig. (2-tailed)	0	0	0	0	0	0	0
a Wilcoxon Signed Ranks Test
b Based on negative ranks.
		Ranks
				N	Mean Rank	Sum of Ranks
		Generalpost - general	Negative Ranks	3a	4	12
			Positive Ranks	50b	28.38	1419
			Ties	1c
			Total	54
		selectionpost - selection	Negative Ranks	4d	12	48
			Positive Ranks	49e	28.22	1383
			Ties	1f
			Total	54
		POCPOST - POC	Negative Ranks	4g	8.75	35
			Positive Ranks	48h	27.98	1343
			Ties	2i
			Total	54
		SETUPPOST - setup	Negative Ranks	6j	12	72
			Positive Ranks	44k	27.34	1203
			Ties	4l
			Total	54
		DOCPOST - Doc	Negative Ranks	4m	3.38	13.5
			Positive Ranks	45n	26.92	1211.5
			Ties	5o
			Total	54
		SEttingpost - setting	Negative Ranks	3p	4	12
			Positive Ranks	51q	28.88	1473
			Ties	0r
			Total	54
		TOTALPOST - total	Negative Ranks	0s	0	0
			Positive Ranks	54t	27.5	1485
			Ties	0u
			Total	54
		a Generalpost < general
		b Generalpost > general
		c Generalpost = general
		d selectionpost < selection
		e selectionpost > selection
		f selectionpost = selection
		g POCPOST < POC
		h POCPOST > POC
		i POCPOST = POC
		j SETUPPOST < setup
		k SETUPPOST > setup
		l SETUPPOST = setup
		m DOCPOST < Doc
		n DOCPOST > Doc
		o DOCPOST = Doc
		p SEttingpost < setting
		q SEttingpost > setting
		r SEttingpost = setting
		s TOTALPOST < total
		t TOTALPOST > total
		u TOTALPOST = total
Descriptive Statistics
	N	Mean	Std. Deviation	Minimum	Maximum	Percentiles
						25th	50th (Median)	75th
general	54	61.67	19.779	8	92	51.5	65	74.5
selection	54	63.05	18.552	17	100	51.43	66.43	74.64
POC	54	48.7	17.275	0	90	40	51	60
setup	54	55.19	16.98	10	90	43.33	60	66.67
Doc	54	49.69	16.839	0	90	40	53.33	60
setting	54	42.93	15.885	6	70	33.5	45	56
total	54	53.54	15.311	10	85	44.33	57.07	63.54
Generalpost	54	85.7	9.946	60	100	78	86	94
selectionpost	54	84.31	10.663	53	100	78.21	85.71	91.43
POCPOST	54	71.93	11.668	46	90	64	74	80
SETUPPOST	54	75.74	9.504	47	90	70	76.67	80.83
DOCPOST	54	74.32	11.449	40	90	70	76.67	80.83
SEttingpost	54	70.26	12.415	42	90	61.5	70	80
TOTALPOST	54	77.85	9.071	50	91	73.12	79.11	85.36

## Sheet: effect size
		Z	-6.4
		N	108
		square root of N	10.3923
		r	-0.61584
