# Supplementary material for: Doctoral physical therapy students’ increased confidence following exploration of active video gaming systems in a problem-based learning curriculum in the United States: a pre- and post-intervention study
Source: J Educ Eval Health Prof. 2022 Apr 26;19:7. doi: 10.3352/jeehp.2022.19.7 (PMC9247715; doi:10.3352/jeehp.2022.19.7)
Supplement: Supplementary file 2 [file jeehp-19-07-dataset2.xlsx]

## Sheet: Pre 2018
Respondent ID	Operate a Xbox Kinect video game console	Operate a Nintendo Wii video game console	Use video games as a physical therapy treatment with patients with neurological dysfunction	Recognize that a patient with neurological deficits may benefit from the use of video games as a physical therapy intervention	Educate a patient on the benefits of video games in physical therapy practice		Prioritize the patient’s body structure/function impairments, per the ICF model to be addressed.	Choose the appropriate game to address the prioritized body structure/function impairment(s) the patient is having difficulty with	Prioritize the patient’s activity limitations, per the ICF model to be addressed.	Choose an appropriate game to address the prioritized activity limitation(s) the patient is having difficulty with	Select a game that minimizes the patient's frustration and maximizes his/her success	Select a game appropriate to improve a patient's stability	Select a game appropriate to improve a patient's mobility		Determining frequency	Determining intensity	Determining time	Determining type of exercise	Prescribing a home exercise program		Safely set up a patient with neurological deficits to use the equipment	Safely guard a patient with neurological deficits while using the equipment	Identify when more than one person is needed to safely perform the intervention		Document the use of the video game as part of the “objective” in a SOAP note	Document the patient’s response to the intervention as part of the “assessment” in a SOAP note	Document the “plan” for progressing a patient using video games as a treatment in a SOAP note		Acute care	Acute rehabilitation	Long Term Acute Rehabilitation (LTAC)	Sub-Acute Rehabilitation (Long term care)	Outpatient		What is your gender?	What is your age?	What was your earned Undergraduate degree?		TOTAL
	Response	Response	Response	Response	Response		Response	Response	Response	Response	Response	Response	Response		Response	Response	Response	Response	Response		Response	Response	Response		Response	Response	Response		Response	Response	Response	Response	Response		Response	Open-Ended Response	EX=1, AT=2, BIO=3, Psych=4, health science =5	Other (please specify)
6830234264	0	100	50	50	30	46	40	50	50	50	50		50	48.3333	50	50	50	50	40	48	50	50	50	50	20	20	20	20	30	30	30	30	30	30	1	22	1		40.4815	41.4815
6829950214	90	100	70	100	100	92	80	90	80	90	90	90	90	87.1429	80	80	80	80	90	82	90	90	90	90	80	80	80	80	70	70	70	80	80	74	1	21	1		83.2857	84.2857
6830166751	10	100	50	70	70	60	80	60	50	50	50	50	50	55.7143	0	0	40	50	50	28																			47.8235	48.8235
6829948532	90	80	50	90	70	76	50	70	50	50	60	60	70	58.5714	50	60	60	60	60	58	50	50	80	60	40	40	40	40	40	40	40	40	50	42	2	22	4		55.7857	56.7857
6830106129	60	100	80	80	80	80	90	80	80	90	60	70	70	77.1429	40	40	40	60	70	50	60	80	70	70	70	60	60	63.3333	40	60	70	70	90	66	1	22	1		67.5714	68.5714
6829939534	100	100	100	100	100	100	50	100	50	80	60	60	70	67.1429	70	70	80	50	80	70	80	80	70	76.6667	70	70	70	70	40	70	100	100	100	82	2	22	1		76.5	77.5
6829914779	50	70	50	60	50	56	50	60	60	60	50	60	50	55.7143	60	60	60	60	40	56	40	60	50	50	60	60	50	56.6667	40	60	50	50	70	54	1	23	1		54	55
6829914038	0	80	10	100	80	54	90	70	90	70	60	90	90	80	50	50	50	60	70	56	70	90	80	80	80	70	70	73.3333	20	20	20	20	50	26	1	21	1		59.7143	60.7143
6829914117	50	70		20	30	42.5	60	30	60	30	30	50	50	44.2857	30	30	30	50	50	38	50	50	50	50	50	50	50	50	80	80	80	80	80	80	1	22	1		49.7407	50.7407
6829938997	10	50	20	70	50	40	70	40	70	40	50	50	50	52.8571	50	50	50	70	60	56	30	50	50	43.3333	50	70	50	56.6667	40	40	40	40	70	46	1	22	2		48.2857	49.2857
6830290047	10	100	70	100	80	72	80	70	80	70	70	70	70	72.8571	60	60	60	60	60	60	70	70	80	73.3333	80	80	80	80	70	70	70	70	80	72	1	23	1		70.0714	71.0714
6829962226	100	100	100	90	100	98	90	80	80	90	70	100	90	85.7143	40	40	40	50	50	44	0	70	70	46.6667	40	40	70	50	30	30	70	70	90	58	2	21	1		66.5	67.5
6830006198	0	50	40	50	20	32	50	30	50	30	30	30	30	35.7143	30	30	30	30	30	30	30	50	50	43.3333	30	30	30	30	30	30	50	50	80	48	1	22	1		35.4286	36.4286
6829965846	20	100	60	80	60	64	80	60	80	70	60	60	70	68.5714	50	50	50	50	60	52	50	80	80	70	50	50	50	50	50	50	60	60	80	60	1	23	1		60.4286	61.4286
6830099828	40	80	80	90	90	76	70	70	60	60	90	80	80	72.8571	60	60	60	70	70	64	80	80	80	80	50	40	50	46.6667	70	60	50	70	80	66	2	22	1		67.5714	68.5714
6830011104	0	80	40	50	50	44	50	40	70	60	60	50	60	55.7143	40	40	40	50	40	42	80	80	60	73.3333	30	40	40	36.6667	30	30	30	30	40	32	1	22	1		45.7857	46.7857
6829918359	0	100	50	70	50	54	80	50	70	50	40	70	60	60	40	50	40	60	50	48	40	40	60	46.6667	40	40	40	40	40	40	40	40	40	40	1	21	1		48.6429	49.6429
6829913793	0	100	50	80	90	64	60	70	60	60	70	60	70	64.2857	50	50	50	50	30	46	50	50	40	46.6667	20	20	20	20	20	20	20	20	50	26	1	21	1		46.5	47.5
6830003001	50	80	30	50	50	52	70	40	60	30	50	30	30	44.2857	30	30	30	60	60	42	50	50	70	56.6667	50	40	50	46.6667	30	30	30	30	30	30	2	21	1		43.2857	44.2857
6830010333	0	50	50	100	80	56	40	30	80	40	30	60	50	47.1429	40	40	30	40	40	38	50	70	50	56.6667	40	50	60	50	20	30	20	30	70	34	2	23	1		45.0714	46.0714
6829950861	40	100	70	80	80	74	70	80	70	80	80	70	80	75.7143	60	70	70	80	80	72	70	80	80	76.6667	60	60	60	60	50	50	60	60	80	60	1	23	2		69.3571	70.3571
6829947117	10	90	60	80	80	64	70	60	70	70	70	70	70	68.5714	50	60	60	70	70	62	70	90	90	83.3333	80	80	80	80	40	50	60	70	80	60	1	22	1		66.8571	67.8571
6829945704	50	50	80	70	80	66	80	50	70	70	70	70	70	68.5714	50	50	60	70	70	60	70	60	70	66.6667	60	60	60	60	60	60	60	60	70	62	1	21	3		63.2857	64.2857
6829924685	80	100	90	90	90	90	80	80	80	80	80	90	80	81.4286	70	70	70	80	70	72	70	70	70	70	60	60	70	63.3333	20	30	40	50	90	46	1	22	1		70.7857	71.7857
6829924602	70	80	90	90	90	84	70	80	80	80	90	90	100	84.2857	70	90	90	100	100	90	100	100	90	96.6667	80	90	90	86.6667	70	70	70	70	80	72	1	22	3		83.6429	84.6429
6829915470	40	70	60	80	60	62	60	50	50	60	40	50	50	51.4286	50	60	50	50	50	52	70	90	80	80	70	70	70	70	50	50	50	50	60	52	1	21	1		57.5714	58.5714
6829920035	60	100	60	100	100	84	80	70	90	80	70	70	70	75.7143	60	60	60	60	60	60	60	60	70	63.3333	60	60	60	60	60	60	60	60	60	60	1	22	1		67.5714	68.5714
6829938481	80	100	100	80	80	88	80	70	80	80	50	70	70	71.4286	60	60	60	60	80	64	50	50	50	50	40	70	70	60	40	40	40	40	90	50	1	23	2		64.7143	65.7143
6829916228	0	50	30	90	50	44	90	0	70	0	50	50	80	48.5714	60	60	70	80	100	74	60	90	90	80	70	70	80	73.3333	60	60	60	60	90	66	1	23	1		60.4286	61.4286
6830015764	90	90	100	100	100	96	100	100	100	90	80	80	80	90	80	60	60	80	60	68	100	100	100	100	60	60	60	60	80	80	80	80	80	80	2	23	1		82.2143	83.2143
6829938632	0	50	70	90	90	60	100	40	70	30	40	40	30	50	50	40	50	40	40	44	20	80	60	53.3333	30	30	30	30	40	40	40	40	60	44	1	21	1		46.8571	47.8571
6830101543	40	100	80	80	80	76	70	70	60	70	80	80	70	71.4286	60	60	60	70	70	64	100	100	80	93.3333	50	50	50	50	70	60	50	70	80	66	1	21	1		69	70
6829924411	20	80	80	90	100	74	100	80	90	90	70	70	80	82.8571	70	80	80	90	90	82	60	70	70	66.6667	80	70	80	76.6667	50	50	50	50	70	54	1	22	1		72.5714	73.5714
6829925754	80	100	80	70	80	82	60	60	50	50	60	70	60	58.5714	50	50	50	60	60	54	50	50	50	50	40	40	40	40	30	40	50	60	90	54	1	22	1		57.2143	58.2143
6830001728	0	70	0	70	50	38	50	50	50	50	50	60	50	51.4286	50	50	60	50	50	52	50	50	50	50	70	60	60	63.3333	60	50	50	50	70	56	1	21	1		50.0714	51.0714
6830041749	70	80	70	80	80	76	50	60	50	70	80	80	80	67.1429	70	70	80	70	80	74	80	60	70	70	50	50	60	53.3333	40	40	70	70	90	62	2	23	1		66.8571	67.8571
6829940547	80	100	80	90	100	90	80	80	80	90	90	90	90	85.7143	80	80	80	80	80	80	80	80	90	83.3333	90	90	90	90	80	80	80	80	90	82	1	23	1		84	85
6830002368	70	50	0	80	0	40	0	0	0	0	0	0	0	0	50	50	40	30	100	54	70	100	100	90	80	80	80	80	70	70	70	70	70	70	2	23	1		46.5	47.5
6830235520	50	100	70	100	70	78	70	50	70	50	50	50	50	55.7143	70	70	70	70	70	70	50	50	70	56.6667	40	50	50	46.6667	50	50	50	50	50	50	2	26	1		59.3571	60.3571
6829931100	0	0	0	80	60	28	80	50	70	50	50	50	50	57.1429	70	70	70	70	80	72	40	60	80	60	90	90	90	90	0	0	0	0	0	0	1	23	1		47.2143	48.2143
6830015273	30	90	50	70	40	56	70	40	70	40	40	40	40	48.5714	40	40	40	40	60	44	30	40	50	40	30	50	50	43.3333	30	30	30	40	40	34	1	21	1		44	45
6830016304	10	70	70	90	90	66	70	70	70	70	70	70	70	70	70	70	70	70	70	70	70	100	100	90	70	70	70	70	50	50	50	50	50	50	2	21	1		66.8571	67.8571
6830016557	0	0	0	60	40	20	40	10	20	10	0	30	30	20	30	30	30	30	30	30	30	30	60	40	30	30	30	30	30	30	30	30	30	30	1	22	1		25.7857	26.7857
6829945622	10	60	20	20	30	28	40	40	70	60	40	60	70	54.2857	30	50	30	60	50	44	60	60	60	60	60	70	60	63.3333	20	40	40	30	50	36	1	23	1		45.0714	46.0714
6829945489	70	50	50	80	80	66	50	50	50	50	40	50		48.3333	40		60	50	60	52.5	50	50	50	50	40	40	40	40	40	50	50	60	80	56	1	22	2		52.0769	53.0769
6829917997	70	100	70	50	60	70	70	70	70	60	50	50	50	60	60	60	60	60	60	60	80	80	80	80	80	80	70	76.6667	50	50	50	50	60	52	1	21	1		63.2857	64.2857
6829975692	50	90	70	90	80	76	70	70	70	80	70	70	70	71.4286	60	50	50	60	70	58	60	70	60	63.3333	50	60	50	53.3333	60	60	60	60	80	64	2	21	1		64.7143	65.7143
6830240366	70	100	100	100	100	94	80	90	80	90	90	100	90	88.5714	80	90	70	90	80	82	90	80	90	86.6667	90	100	90	93.3333	80	80	90	90	100	88	2	22	1		87.5714	88.5714
6829967477	20	100	70	90	90	74	90	80	90	80	70	70	70	78.5714	60	60	80	80	70	70	90	80	90	86.6667	50	50	70	56.6667	60	60	60	60	80	64	1	21	1		71.1429	72.1429
6829913970	40	100	50	100	100	78	100	100	100	100	100	100	100	100	50	50	50	100	50	60	50	100	100	83.3333	100	100	100	100	50	50	50	50	100	60	1	21	1		79	80
6829977238	100	100	90	90	90	94	80	80	80	80	70	80	80	78.5714	70	70	70	80	80	74	80	90	80	83.3333	70	70	70	70	70	70	70	70	90	74	2	22	1		78.2857	79.2857
6829953011	80	90	80	70	70	78	70	80	70	80	70	70	70	72.8571	60	80	70	80	70	72	70	70	80	73.3333	70	70	70	70	60	70	70	80	80	72	2	23	1		72.2143	73.2143
6829911947	50	100	80	50	70	70	80	80	80	70	60	70	70	72.8571	30	40	30	60	50	42	60	50	70	60	60	50	50	53.3333	40	50	60	70	90	62	1	22	2		60.4286	61.4286
6829913144	80	90	30	30	20	50	30	60	40	40	70	40	40	45.7143	30	20	20	50	20	28	20	70		45	20	20	20	20	20	20	20	20	20	20	1	21	1		34.5556	35.5556
6829936706	80	100	90	100	90	92	90	80	90	80	80	90	90	85.7143	70	80	80	80	80	78	80	100	90	90	60	90	80	76.6667	70	70	70	70	70	70	1	22	5		81.1429	82.1429
6830246507	20	30	20	70	70	42	50	40	50	40	40	40	40	42.8571	30	30	30	30	40	32	50	50	50	50	50	50	50	50	30	30	40	40	50	38	1	22	1		40.4286	41.4286
6829916793	50	100	50	100	100	80	0	0	0	0	0	0	0	0	0	0	0	0	0	0	0	0	0	0	50	50	50	50	0	0	0	0	0	0					18.6429	19.6429
median						70	70	60	70	60	60	70	70	67.1429	50	55	60	60	60	58	60	70	70	66.6667	60	60	60	58.3333	40	50	50	55	75	56	40				60.4286	61.4286
Pre IQR1						54	50	50	50	50	50	50	50	51.4286	40	40	40	50	50	44	50	50	55	50	40	47.5	50	46.6667	30	30	40	40	50	41.5	15				47.2143	48.2143
Post IQR3						80	80	80	80	80	70	72.5	80	75.7143	60	70	70	70	70	70	72.5	80	80	80	70	70	70	70.8333	60	60	70	70	80	66					69.3571	70.3571

## Sheet: SPSS
PRE
Statisticsa									Statisticsa
		Use	Selection	POC	Setup	Doc	setting		TOTAL
N	Valid	57	57	57	56	56	56		N	Valid	57
	Missing	0	0	0	1	1	1			Missing	0
Median		70	67.14	58	66.67	58.33	56		Median		61.4286
Percentiles	25	53	50.71	44	50	46.67	40.5		Percentiles	25	48.0357
	50	70	67.14	58	66.67	58.33	56			50	61.4286
	75	80	76.43	70	80	72.5	66			75	70.7143
a Group = 1									a Group = 1
POST
Statisticsa
		Use	Selection	POC	Setup	Doc	setting		Statisticsa
N	Valid	59	59	59	59	59	59		TOTAL
	Missing	0	0	0	0	0	0		N	Valid	59
Median		90	90	88	93.33	83.33	84			Missing	0
Percentiles	25	84	82.86	80	86.67	80	78		Median		89.29
	50	90	90	88	93.33	83.33	84		Percentiles	25	80
	75	96	95.71	94	100	93.33	92			50	89.29
a Group = 2										75	93.21
									a Group = 2

## Sheet: Post 2018
Participant	Operate a Xbox Kinect video game console	Operate a Nintendo Wii video game console	Use video games as a physical therapy treatment with patients	Recognize that a patient may benefit from the use of video games as a physical therapy intervention	Educate a patient on the benefits of video games in physical therapy practice	GENERAL USE	Prioritize the patient’s body structure/function impairments, per the ICF model to be addressed.	Choose the appropriate game to address the prioritized body structure/function impairment(s) the patient is having difficulty with	Prioritize the patient’s activity limitations, per the ICF model to be addressed.	Choose an appropriate game to address the prioritized activity limitation(s) the patient is having difficulty with	Select a game that minimizes the patient's frustration and maximizes his/her success	Select a game appropriate to improve a patient's stability	Select a game appropriate to improve a patient's mobility	SELECTIOn	Determining frequency	Determining intensity	Determining time	Determining type of exercise	Prescribing a home exercise program	POC	Safely set up a patient to use the equipment	Safely guard a patient while using the equipment	Identify when more than one person is needed to safely perform the intervention	SET UP	Document the use of the video game as part of the “objective” in a SOAP note	Document the patient’s response to the intervention as part of the “assessment” in a SOAP note	Document the “plan” for progressing a patient using video games as a treatment in a SOAP note	Docment	Acute care	Acute rehabilitation	Long Term Acute Rehabilitation (LTAC)	Sub-Acute Rehabilitation (Long term care)	Outpatient	Setting	TOTAL	What is your gender?	What is your age?	What was your earned Undergraduate degree?		TOTAL
	Response	Response	Response	Response	Response		Response	Response	Response	Response	Response	Response	Response		Response	Response	Response	Response	Response		Response	Response	Response		Response	Response	Response		Response	Response	Response	Response	Response			Response	Response	Response	Other (please specify)
	80	80	90	100	100	90	90	90	90	90	90	100	100	92.8571	90	90	90	100	100	94	100	100	100	100	100	100	100	100	100	100	100	100	100	100	95.3571	Female	21-29	Exercise Science		95.3571
	50	50	80	100	100	76	100	100	100	100	100	100	100	100	100	100	100	100	100	100	100	100	100	100	100	100	100	100	100	100	100	100	100	100	95.7143	Female	21-29	Exercise Science		95.7143
	30	100	80	100	90	80	80	80	80	80	80	90	90	82.8571	60	80	80	80	80	76	90	70	90	83.3333	70	70	70	70	20	40	60	70	100	58	75.3571	Female	21-29	Athletic Training		75.3571
	100	100	100	100	100	100	100	100	100	100	100	100	100	100	100	100	100	100	100	100	100	100	100	100	100	100	100	100	100	100	100	100	100	100	100	Male	21-29	Exercise Science		100
	90	90	100	100	100	96	100	90	100	100	90	100	100	97.1429	80	80	80	80	80	80	80	90	90	86.6667	90	90	90	90	80	80	80	80	90	82	89.2857	Female	21-29	Exercise Science		89.2857
	100	100	90	100	100	98	100	90	100	100	100	100	80	95.7143	80	90	100	100	100	94	90	80	90	86.6667	80	80	90	83.3333	80	90	90	100	100	92	92.8571	Male	21-29	Exercise Science		92.8571
	90	90		90	90	90	80	80	90	90	80	90	90	85.7143	70	70	70	80	60	70	60	90	70	73.3333	80	80	80	80	40	90	90	90	90	80	80.3704	Male	21-29	Exercise Science		80.3704
	70	100	100	100	100	94	100	100	100	100	100	100	100	100	100	100	100	100	100	100	100	100	100	100	90	90	100	93.3333	90	90	90	90	100	92	96.7857	Female	21-29	Exercise Science		96.7857
	80	100	90	90	90	90	80	90	90	90	70	80	100	85.7143	60	80	100	90	70	80	100	90	70	86.6667	80	80	80	80	80	100	60	80	100	84	84.6429	Female	21-29	Exercise Science		84.6429
	70	70	70	80	70	72	70	60	60	60	60	60	60	61.4286	70	60	60	60	80	66	80	80	80	80	80	80	80	80	80	80	80	80	90	82	71.7857	Female	21-29	Exercise Science		71.7857
	70	100	80	100	80	86	90	90	90	90	90	100	100	92.8571	80	80	90	90	80	84	100	90	100	96.6667	90	90	100	93.3333	90	90	90	100	100	94	90.7143	Female	21-29	Exercise Science		90.7143
	80	90	100	90	90	90	90	80	90	80	100	90	90	88.5714	70	80	70	80	80	76	80	80	90	83.3333	50	50	50	50	40	50	50	80	80	60	76.7857	Female	21-29	Psychology		76.7857
	60	90	60	90	90	78	80	80	80	80	80	90	100	84.2857	60	60	60	80	60	64	80	70	70	73.3333	60	80	70	70	70	70	70	70	100	76	75.3571	Female	21-29	Exercise Science		75.3571
	80	90	90	100	100	92	80	100	100	100	90	90	90	92.8571	90	90	90	90	90	90	100	90	100	96.6667	80	80	80	80	80	80	80	90	90	84	89.6429	Female	21-29	Exercise Science		89.6429
	60	100	90	100	90	88	90	80	90	90	80	90	100	88.5714	80	80	80	80	90	82	90	90	100	93.3333	80	80	90	83.3333	80	80	80	80	90	82	86.0714	Female	21-29	Exercise Science		86.0714
	90	90	90	90	90	90	90	90	90	90	90	90	90	90	90	90	90	90	90	90	100	100	100	100	90	90	100	93.3333	80	90	100	90	70	86	90.7143	Male	21-29	Exercise Science		90.7143
	50	100	80	90	100	84	90	90	90	90	100	90	100	92.8571	80	90	80	80	90	84	100	90	100	96.6667	80	100	100	93.3333	70	70	70	80	100	78	87.5	Male	21-29	Exercise Science		87.5
	90	100	90	90	100	94	80	90	90	90	90	90	90	88.5714	80	80	80	100	90	86	90	80	90	86.6667	80	100	90	90	70	100	90	90	100	90	89.2857	Female	21-29	Athletic Training		89.2857
	50	100	70	80	90	78	70	70	70	70	90	90	70	75.7143	70	80	70	90	90	80	100	90	80	90	60	60	70	63.3333	60	80	70	70	100	76	77.1429	Female	21-29	Exercise Science		77.1429
	90	100	100	100	100	98	100	100	100	100	100	100	100	100	90	90	100	100	90	94	100	100	100	100	100	100	100	100	90	100	100	100	100	98	98.2143	Female	21-29	Exercise Science		98.2143
	70	100	90	90	90	88	70	70	70	70	80	80	80	74.2857	70	70	70	80	70	72	80	80	80	80	70	70	70	70	70	80	80	80	80	78	77.1429	Female	21-29	Athletic Training		77.1429
	40	90	70	90	90	76	90	90	90	80	70	80	80	82.8571	70	70	80	80	80	76	80	80	80	80	80	80	80	80	60	60	80	80	90	74	78.2143	Female	21-29	Exercise Science		78.2143
	80	100	100	100	100	96	90	90	90	90	90	100	100	92.8571	90	90	90	90	90	90	90	90	90	90	90	90	90	90	90	90	90	90	90	90	91.7857	Female	21-29	Exercise Science		91.7857
	80	100	90	100	100	94	90	90	90	90	90	90	90	90	90	90	90	90	90	90	90	90	90	90	90	90	90	90	90	90	90	90	90	90	90.7143	Female	21-29	Exercise Science		90.7143
	80	100	100	100	100	96	100	100	100	100	80	90	100	95.7143	90	100	90	100	100	96	100	100	100	100	90	90	100	93.3333	80	80	80	80	80	80	93.2143	Female	21-29	Athletic Training		93.2143
	100	100	100	100	100	100	100	100	100	100	100	100	100	100	100	100	100	100	100	100	100	100	100	100	100	100	100	100	100	100	100	100	100	100	100	Male	21-29	Exercise Science		100
	80	100	90	100	90	92	90	80	80	80	70	80	80	80	60	70	60	80	70	68	90	100	90	93.3333	70	70	70	70	60	70	70	70	90	72	78.9286	Female	21-29	Exercise Science		78.9286
	50	100	90	80	100	84	100	80	100	90	60	70	60	80	90	80	100	90	90	90	90	100	90	93.3333	70	80	80	76.6667	30	40	60	60	80	54	78.9286	Female	21-29	Exercise Science		78.9286
	100	100	90	100	100	98	90	90	90	90	90	90	90	90	70	70	70	70	70	70	80	80	80	80	70	70	70	70	60	60	70	70	80	68	80.7143	Female	21-29	Exercise Science		80.7143
	90	90	90	100	100	94	90	90	90	90	80	100	100	91.4286	80	80	80	80	90	82	100	90	90	93.3333	70	90	90	83.3333	60	80	100	100	90	86	88.5714	Female	21-29	Biology		88.5714
	70	90	80	80	80	80																													80					80
	90	90	90	100	100	94	100	100	100	100	90	90	90	95.7143	90	90	90	90	90	90	100	100	100	100	80	80	90	83.3333	50	70	100	100	100	84	91.4286	Female	21-29	Exercise Science		91.4286
	60	70	70	90	90	76	70	80	80	80	90	90	70	80	90	90	90	90	80	88	90	90	90	90	60	90	60	70	40	40	60	70	100	62	77.5	Male	21-29	Exercise Science		77.5
	80	100	90	90	90	90	100	90	90	90	90	90	100	92.8571	100	100	100	100	100	100	100	100	100	100	90	90	100	93.3333	80	90	80	90	100	88	93.5714	Male	21-29	Exercise Science		93.5714
	80	100	80	100	100	92	80	100	80	100	100	100	100	94.2857	80	80	80	100	100	88	100	100	100	100	100	100	100	100	80	80	80	80	100	84	92.1429	Male	21-29	Exercise Science		92.1429
	20	20	40	70	70	44	70	80	80	90	70	70	80	77.1429	80	80	80	80	80	80	80	80	90	83.3333	80	80	80	80	80	80	80	80	90	82	73.5714	Female	21-29	Exercise Science		73.5714
	10	100	100	100	100	82	100	100	100	100	100	100	100	100	90	100	100	100	100	98	100	100	100	100	80	80	80	80	60	80	90	90	100	84	91.4286	Female	21-29	Exercise Science		91.4286
	50	100	100	100	100	90	80	80	80	80	80	80	80	80	80	80	80	80	100	84	100	90	90	93.3333	80	80	80	80	80	80	80	80	80	80	83.9286	Female	21-29	Exercise Science		83.9286
	60	60	60	100	100	76	70	70	70	70	70	70	70	70	80	80	80	80	80	80	80	80	80	80	70	70	70	70	60	60	70	90	100	76	75	Female	21-29	Exercise Science		75
	100	100	100	100	100	100	100	100	100	100	100	100	100	100	100	100	100	100	100	100	100	100	100	100	100	100	100	100	100	100	100	100	100	100	100	Female	21-29	Biology		100
	80	100	90	100	100	94	90	90	90	90	90	90	90	90	80	80	90	80	90	84	90	90	90	90	70	90	90	83.3333	90	90	90	90	100	92	89.2857	Male	21-29	Exercise Science		89.2857
	80	80	80	100	90	86	80	80	80	90	70	80	80	80	70	70	70	70	60	68	90	90	90	90	60	60	60	60	70	90	90	90	90	86	78.9286	Female	21-29	Athletic Training		78.9286
	40	80	90	90	90	78	80	80	80	80	80	90	90	82.8571	70	80	80	80	90	80	90	90	90	90	70	70	70	70	60	60	70	80	90	72	78.9286	Female	21-29	Exercise Science		78.9286
	70	100	80	100	100	90	80	90	80	90	80	80	80	82.8571	80	80	80	90	90	84	90	90	80	86.6667	90	90	90	90	90	90	90	90	90	90	86.7857	Female	21-29	Exercise Science		86.7857
	100	100	100	100	100	100	100	100	100	100	100	100	100	100	70	90	90	90	100	88	100	100	100	100	100	100	100	100	80	90	100	80	100	90	96.0714	Male	21-29	Exercise Science		96.0714
	70	100	100	100	100	94	100	100	100	100	100	100	100	100	100	80	90	100	100	94	100	100	100	100	100	100	100	100	100	100	100	100	100	100	97.8571	Female	21-29	Exercise Science		97.8571
	90	90	90	90	90	90	90	90	90	90	90	90	90	90	90	90	90	90	90	90	90	90	90	90	90	90	90	90	90	90	90	90	90	90	90	Male	21-29	Exercise Science		90
	100	100	100	100	100	100	70	100	70	100	100	100	100	91.4286	90	80	100	100	100	94	100	70	100	90	80	80	80	80	100	100	100	100	100	100	93.5714	Male	21-29	Exercise Science		93.5714
	100	100	100	100	100	100	90	90	90	90	90	90	90	90	90	90	90	90	90	90	90	90	90	90	90	90	90	90	50	60	50	50	100	62	86.7857	Male	21-29	Exercise Science		86.7857
	70	100	90	90	100	90	90	90	90	100	80	100	100	92.8571	70	70	80	80	70	74	90	90	100	93.3333	90	100	100	96.6667	80	80	80	80	90	82	87.5	Female	21-29	Exercise Science		87.5
	70	90	60	80	70	74	80	90	90	90	90	80	90	87.1429	80	80	80	80	80	80	80	90	90	86.6667	80	80	70	76.6667	80	80	80	80	80	80	81.0714	Female	21-29	Exercise Science		81.0714
	60	60	60	60	60	60	70	70	70	70	70	70	70	70	70	70	70	70	70	70	70	70	70	70	70	70	70	70	70	70	70	70	70	70	68.2143	Female	21-29	Athletic Training		68.2143
	80	100	90	100	100	94	90	90	90	90	90	90	90	90	70	80	80	90	80	80	90	100	90	93.3333	80	80	80	80	50	70	90	90	90	78	86.0714	Female	21-29	Exercise Science		86.0714
	90	100	90	100	100	96	90	70	100	90	80	100	100	90	80	100	100	100	100	96	100	100	90	96.6667	90	90	90	90	90	90	100	100	100	96	93.9286	Male	21-29	Exercise Science		93.9286
	80	90	100	100	90	92	80	90	90	90	90	90	90	88.5714	90	90	90	90	90	90	90	100	100	96.6667	80	90	90	86.6667	80	80	90	90	100	88	90	Male	21-29	Exercise Science		90
	90	100	100	100	100	98	90	100	90	100	100	100	90	95.7143	80	90	90	100	90	90	100	100	90	96.6667	80	90	90	86.6667	80	90	100	100	100	94	93.9286		21-29	Biology		93.9286
	70	70	100	100	90	86	100	80	80	90	90	100	90	90	70	70	80	90	70	76	90	100	90	93.3333	90	90	70	83.3333	60	80	100	100	100	88	86.0714	Female	21-29	Exercise Science		86.0714
	70	90	80	100	100	88	90	90	90	90	90	90	90	90	90	90	90	90	80	88	100	100	100	100	80	80	80	80	90	90	90	90	90	90	89.2857	Male	21-29	Exercise Science		89.2857
	100	100	100	100	100	100	100	100	100	100	100	100	100	100	100	100	100	100	100	100	100	100	100	100	100	100	100	100	100	100	100	100	100	100	100	Male	21-29	Exercise Science		100
	80	100	100	100	100	96	100	100	100	100	100	100	100	100	90	80	90	100	90	90	100	100	100	100	90	100	80	90	70	70	80	90	100	82	93.2143	Female	21-29	Health Science		93.2143
						90	Median
						84	IQR 25							90						87				93.3333				83.3333
						96	IQR 75							83.5714						80				86.6667				80					Median	84	89.2857					89.2857
														95.7143						92				100				93.3333					IQR 25	78	79.7321					79.7321
																																	IQR 75	91	93.2143					93.2143
