# Supplementary material for: Doctoral physical therapy students’ increased confidence following exploration of active video gaming systems in a problem-based learning curriculum in the United States: a pre- and post-intervention study
Source: J Educ Eval Health Prof. 2022 Apr 26;19:7. doi: 10.3352/jeehp.2022.19.7 (PMC9247715; doi:10.3352/jeehp.2022.19.7)
Supplement: Supplementary file 3 [file jeehp-19-07-dataset3.xlsx]

## Sheet: Sheet1
Differences in Baseline Confidence Cohort 1 and Cohort
Participant ID		General use	Game selection	Plan of care	set up	documentation	setting
2	1	36	31.4286	32	26.6667	23.3333	40
3	1	90	91.6667	58	76.6667	70	56
4	1	72	65.7143	54	66.6667	53.3333	28		Test Statisticsa
5	1	68	80	70	66.6667	70	58			use	selection	POC	setup	doc	setting
6	1	60	55.7143	48	56.6667	53.3333	42		Mann-Whitney U	1377	1594	1170	1094	1154.5	1004.5
7	1	84	80	60	66.6667	50	54		Wilcoxon W	2973	3190	2766	2690	2750.5	2600.5
8	1	60	75.7143	60	80	53.3333	50		Z	-1.258	-0.011	-2.45	-2.765	-2.414	-3.283
9	1	74	71.4286	52	56.6667	50	52		Asymp. Sig. (2-tailed)	0.208	0.991	0.014	0.006	0.016	0.001
10	1	50	42.8571	40	56.6667	50	40		a Grouping Variable: group
11	1	20	31.4286	22	50	40	14
12	1	50	51.4286	40	63.3333	40	40
13	1	54	68.5714	48	63.3333	36.6667	44
14	1	60	67.1429	44	70	60	44		Descriptive Statistics
15	1	38	55.7143	48	60	23.3333	28			N	Mean	Std. Deviation	Minimum	Maximum	Percentiles
16	1	86	80	64	70	60	60								25th	50th (Median)	75th
17	1	48	61.4286	48	40	20	18		use	113	63.9	20.21	8	100	52	66	78
18	1	68	50	54	50	46.6667	46		selection	113	62.69	19.277	0	100	51.43	67.14	75.71
19	1	84	77.1429	58	70	40	52		POC	113	52.54	17.619	0	90	42	54	64
20	1	52	51.4286	28	46.6667	53.3333	34		setup	112	60.55	18.525	0	100	50	60	72.5
21	1	30	32.8571	14	43.3333	40	8		doc	112	53.96	18.271	0	100	40	53.33	63.33
23	1	80	78.5714	70	60	60	32		setting	112	47.93	18.456	0	88	36.5	50	60
24	1	58	68.5714	54	60	60	58		group	117	1.49	0.502	1	2	1	1	2
26	1	82	62.8571	32	40	40	40
27	1	62	62.8571	36	43.3333	30	32
28	1	66	74.2857	54	60	50	52
29	1	90	70	70	66.6667	76.6667	60
30	1	8	17.1429	0	26.6667	0	6
31	1	56	70	24	33.3333	20	28
32	1	84	81.4286	64	53.3333	66.6667	62
33	1	68	55.7143	54	53.3333	56.6667	38		Ranks
34	1	66	78.5714	62	60	60	48			group	N	Mean Rank	Sum of Ranks
35	1	58	51.4286	40	50	63.3333	38		use	1	56	53.09	2973
36	1	72	70	52	76.6667	76.6667	52			2	57	60.84	3468
37	1	92	87.1429	70	80	70	62			Total	113
38	1	64	64.2857	48	56.6667	40	46		selection	1	56	56.96	3190
39	1	66	70	58	60	56.6667	60			2	57	57.04	3251
40	1	70	62.8571	48	50	33.3333	50			Total	113
41	1	76	74.2857	50	40	63.3333	52		POC	1	56	49.39	2766
42	1	54	44.2857	20	26.6667	30	12			2	57	64.47	3675
43	1	92	100	90	90	90	46			Total	113
44	1	70	64.2857	60	60	53.3333	48		setup	1	56	48.04	2690
46	1	66	61.4286	70	53.3333	50	52			2	56	64.96	3638
48	1	68	72.8571	58	66.6667	53.3333	36			Total	112
49	1	48	50	40	40	40	40		doc	1	56	49.12	2750.5
50	1	38	65.7143	64	70	60	40			2	56	63.88	3577.5
51	1	30	27.1429	40	26.6667	20	20			Total	112
52	1	30	47.1429	40	10	40	20		setting	1	56	46.44	2600.5
53	1	86	74.2857	60	63.3333	53.3333	60			2	56	66.56	3727.5
54	1	30	21.4286	12	10	40	10			Total	112
55	1	52	45.7143	22	60	53.3333	42
56	1	88	84.2857	70	70	60	56
57	1	58	71.6667	50	70	50	60
58	1	10	20	32	40	40	20
59	1	64	80	64	70	70	70
60	1	70	71.4286	60	60	60	60
61	1	78	92.8571	32	60	53.3333	70
1	2	46	48.3333	48	50	20	30
1	2	92	87.1429	82	90	80	74
1	2	60	55.7143	28
1	2	76	58.5714	58	60	40	42
1	2	80	77.1429	50	70	63.3333	66
1	2	100	67.1429	70	76.6667	70	82
1	2	56	55.7143	56	50	56.6667	54
1	2	54	80	56	80	73.3333	26
1	2	42.5	44.2857	38	50	50	80
1	2	40	52.8571	56	43.3333	56.6667	46
1	2	72	72.8571	60	73.3333	80	72
1	2	98	85.7143	44	46.6667	50	58
1	2	32	35.7143	30	43.3333	30	48
1	2	64	68.5714	52	70	50	60
1	2	76	72.8571	64	80	46.6667	66
1	2	44	55.7143	42	73.3333	36.6667	32
1	2	54	60	48	46.6667	40	40
1	2	64	64.2857	46	46.6667	20	26
1	2	52	44.2857	42	56.6667	46.6667	30
1	2	56	47.1429	38	56.6667	50	34
1	2	74	75.7143	72	76.6667	60	60
1	2	64	68.5714	62	83.3333	80	60
1	2	66	68.5714	60	66.6667	60	62
1	2	90	81.4286	72	70	63.3333	46
1	2	84	84.2857	90	96.6667	86.6667	72
1	2	62	51.4286	52	80	70	52
1	2	84	75.7143	60	63.3333	60	60
1	2	88	71.4286	64	50	60	50
1	2	44	48.5714	74	80	73.3333	66
1	2	96	90	68	100	60	80
1	2	60	50	44	53.3333	30	44
1	2	76	71.4286	64	93.3333	50	66
1	2	74	82.8571	82	66.6667	76.6667	54
1	2	82	58.5714	54	50	40	54
1	2	38	51.4286	52	50	63.3333	56
1	2	76	67.1429	74	70	53.3333	62
1	2	90	85.7143	80	83.3333	90	82
1	2	40	0	54	90	80	70
1	2	78	55.7143	70	56.6667	46.6667	50
1	2	28	57.1429	72	60	90	0
1	2	56	48.5714	44	40	43.3333	34
1	2	66	70	70	90	70	50
1	2	20	20	30	40	30	30
1	2	28	54.2857	44	60	63.3333	36
1	2	66	48.3333	52.5	50	40	56
1	2	70	60	60	80	76.6667	52
1	2	76	71.4286	58	63.3333	53.3333	64
1	2	94	88.5714	82	86.6667	93.3333	88
1	2	74	78.5714	70	86.6667	56.6667	64
1	2	78	100	60	83.3333	100	60
1	2	94	78.5714	74	83.3333	70	74
1	2	78	72.8571	72	73.3333	70	72
1	2	70	72.8571	42	60	53.3333	62
1	2	50	45.7143	28	45	20	20
1	2	92	85.7143	78	90	76.6667	70
1	2	42	42.8571	32	50	50	38
1	2	80	0	0	0	50	0
	56
	57
	113
